# Supplementary material for: Morphology and Phylogenetics of Benthic Prorocentrum Species (Dinophyceae) from Tropical Northwestern Australia
Source: Toxins (Basel). 2019 Sep 30;11(10):571. doi: 10.3390/toxins11100571 (PMC6833055; doi:10.3390/toxins11100571)
Supplement: Supplementary file 1 [file toxins-11-00571-s001.zip]

Archive with 3 entries (3 files):
- toxins-581213 Supplementary table s1.docx
- toxins-581213 Supplementary table s2.xlsx
- toxins-581213 Supplementary table s3.xlsx
