# Supplementary material for: Morphology and Phylogenetics of Benthic Prorocentrum Species (Dinophyceae) from Tropical Northwestern Australia
Source: Toxins (Basel). 2019 Sep 30;11(10):571. doi: 10.3390/toxins11100571 (PMC6833055; doi:10.3390/toxins11100571)
Supplement: Supplementary file 1 [file toxins-11-00571-s001.zip › toxins-581213 Supplementary table s2.xlsx]

## Sheet: Supplementary table S2
Supplementary Table S2: Mean genetic distance (pairwise uncorrected p-distances) between 70 strains/species of Prorocentrum species and outgroups based on Clustal W alignment of D1-D3 LSU rDNA sequences used from the phylogenetic analysis. Standard error estimates are shown in blue and were obtained by a bootstrap procedure (1000 replicates). Strains in bold are reported in this study.
	Species/Strain	1	2	3	4	5	6	7	8	9	10	11	12	13	14	15	16	17	18	19	20	21	22	23	24	25	26	27	28	29	30	31	32	33	34	35	36	37	38	39	40	41	42	43	44	45	46	47	48
1	EU165308 Karenia brevis CCMP2228		0.0176374	0.0225884	0.0194834	0.0212129	0.0194558	0.0210418	0.0203225	0.0175187	0.0163506	0.0167429	0.0163297	0.0228202	0.0228603	0.0224759	0.0225415	0.0224759	0.0162335	0.0162335	0.0160982	0.0162201	0.0161525	0.0158997	0.0159817	0.0167429	0.0223383	0.0163506	0.0164094	0.0220149	0.0157879	0.0218406	0.0217001	0.0199259	0.0201395	0.021052	0.0192951	0.0207823	0.0207823	0.0208124	0.0207823	0.0207823	0.0207823	0.0206079	0.0211002	0.0191487	0.018823	0.0191487	0.0191487
2	AF200672 Gymnodinium catenatum	0.127726		0.0235596	0.0215548	0.0230141	0.0226681	0.023101	0.0219573	0.0207371	0.0190232	0.0182652	0.0189516	0.0230543	0.0230263	0.0228035	0.0228692	0.0228035	0.0184525	0.0184525	0.0182689	0.0184002	0.018785	0.0187235	0.0179813	0.0182652	0.0224033	0.0190232	0.0189818	0.0222379	0.0188337	0.0232697	0.0231498	0.0218319	0.0220622	0.0222219	0.0203594	0.0231578	0.0230724	0.0230393	0.0231578	0.0231578	0.0231578	0.0233221	0.0227366	0.021267	0.0207782	0.021267	0.021267
3	AJ567467 Prorocentrum borbonicum PBoRN 02	0.246106	0.274143		0.0216415	0.0231154	0.0236621	0.0233376	0.0233493	0.0238267	0.0233173	0.021813	0.0231334	0.0250781	0.0250624	0.0246669	0.02453	0.0246669	0.0228343	0.0228343	0.0229437	0.0231007	0.0231334	0.0231334	0.0228234	0.021813	0.0241584	0.0233173	0.0234453	0.0241584	0.0227118	0.0240648	0.0240031	0.0230533	0.0228835	0.0241054	0.0223815	0.0234177	0.0234177	0.0232634	0.0234177	0.0234177	0.0234177	0.0235589	0.0236591	0.0231563	0.022999	0.0231563	0.0231563
4	AY259174 Prorocentrum playfairi PPWL01	0.155763	0.199377	0.199377		0.0179665	0.0196255	0.0184773	0.0186892	0.0194948	0.0182178	0.01784	0.0185048	0.0225453	0.0227277	0.0222052	0.0223176	0.0222052	0.0188995	0.0188995	0.0191908	0.019145	0.0179701	0.0181081	0.0182594	0.01784	0.0212731	0.0182178	0.0181634	0.0215993	0.0186598	0.0237739	0.0236152	0.0217571	0.0218166	0.0202804	0.0205031	0.0207635	0.0206723	0.0208774	0.0207635	0.0207635	0.0207635	0.020967	0.0208937	0.0194466	0.019622	0.0194466	0.0194466
5	AY259173 Prorocentrum foveolatum PFBL2	0.196262	0.233645	0.23676	0.127726		0.014513	0.0189526	0.0205883	0.0220436	0.020386	0.0199031	0.0199498	0.0240152	0.0241412	0.0239208	0.0241219	0.0239208	0.0201263	0.0201263	0.0205577	0.0205109	0.0201529	0.02021	0.020061	0.0199031	0.0232173	0.020386	0.0201406	0.0234823	0.020318	0.0238711	0.0237774	0.0219452	0.0222841	0.0217274	0.0221434	0.0213679	0.0212846	0.0214145	0.0213679	0.0213679	0.0213679	0.0214506	0.0217677	0.0207064	0.0206924	0.0207064	0.0207064
6	EU165314 Prorocentrum cassubicum utex1596	0.165109	0.214953	0.246106	0.146417	0.0747664		0.020567	0.0211743	0.0215061	0.019848	0.0195457	0.0195	0.0239391	0.0241331	0.0239549	0.0241533	0.0239549	0.0200175	0.0200175	0.020508	0.0204077	0.0195616	0.019753	0.0190914	0.0195457	0.0230802	0.019848	0.0196317	0.0234867	0.0198314	0.0234933	0.0234271	0.0214421	0.0217647	0.0219404	0.0225267	0.0219365	0.0219133	0.021918	0.0219365	0.0219365	0.0219365	0.0219222	0.0222728	0.0202557	0.0202315	0.0202557	0.0202557
7	KT308152 Prorocentrum sipadanense Om-P-sip-012	0.180685	0.221184	0.246106	0.140187	0.146417	0.168224		0.0203899	0.0220422	0.0202249	0.0205827	0.0198919	0.0233513	0.0234493	0.0227764	0.0231145	0.0227764	0.020842	0.020842	0.0211346	0.0210572	0.0198919	0.0198919	0.021549	0.0205827	0.0222733	0.0202249	0.0200821	0.0222733	0.020746	0.0227965	0.0227745	0.0228268	0.0228239	0.021586	0.0224831	0.0213358	0.0212372	0.0212525	0.0213358	0.0213358	0.0213358	0.0212859	0.0216086	0.0205481	0.0202041	0.0205481	0.0205481
8	FJ842378 Prorocentrum consutum IFR454	0.174455	0.202492	0.274143	0.143302	0.186916	0.190031	0.180685		0.0194824	0.0174553	0.0173308	0.0171102	0.0206052	0.0205685	0.0197398	0.0197841	0.0197398	0.018483	0.018483	0.018766	0.0187668	0.0172068	0.0174671	0.0182954	0.0173308	0.0187304	0.0174553	0.0172116	0.0189554	0.0174662	0.0231167	0.0230427	0.0223753	0.022133	0.012861	0.0214686	0.0196223	0.0194476	0.0197286	0.0196223	0.0196223	0.0196223	0.01947	0.019731	0.0142326	0.0140673	0.0142326	0.0142326
9	JX912182 Prorocentrum tsawwassenense IFR456	0.121495	0.168224	0.280374	0.161994	0.205607	0.186916	0.193146	0.149533		0.0133449	0.0165825	0.0149364	0.0229593	0.0232245	0.023281	0.0230492	0.023281	0.014486	0.014486	0.0151559	0.0153446	0.0140736	0.0145473	0.0141077	0.0165825	0.0222011	0.0133449	0.0140155	0.0225083	0.0130365	0.0234335	0.0233384	0.02004	0.0200971	0.0207368	0.0185053	0.0215251	0.0213346	0.0215439	0.0215251	0.0215251	0.0215251	0.0212446	0.0213346	0.0183675	0.0180088	0.0183675	0.0183675
10	KY010266 Prorocentrum koreanum TIO153	0.105919	0.143302	0.255452	0.133956	0.180685	0.161994	0.161994	0.124611	0.05919		0.0140263	0.00605123	0.0216261	0.0219859	0.0213411	0.0215888	0.0213411	0.0102881	0.0102881	0.0111484	0.0107487	0.00425747	0.00525338	0.010439	0.0140263	0.0200789	0	0.00410512	0.0204185	0.00944494	0.0202819	0.0201349	0.0192075	0.0192515	0.0190777	0.017081	0.0201648	0.0199934	0.0199734	0.0201648	0.0201648	0.0201648	0.0197914	0.0203041	0.0161485	0.0153085	0.0161485	0.0161485
11	JX912175 Prorocentrum clipeus IFR470	0.115265	0.133956	0.221184	0.127726	0.17134	0.174455	0.168224	0.124611	0.0965732	0.0747664		0.0136505	0.0208097	0.0208075	0.0205051	0.0206839	0.0205051	0.0138466	0.0138466	0.0143334	0.0144033	0.0136849	0.0140084	0.01366	0	0.0194491	0.0140263	0.013912	0.0197992	0.0129426	0.022202	0.0220233	0.0200664	0.020215	0.0181516	0.0179316	0.0200902	0.0199778	0.0202423	0.0200902	0.0200902	0.0200902	0.0203658	0.0202797	0.0164645	0.0160864	0.0164645	0.0164645
12	EF566746 Prorocentrum gracile	0.0996885	0.137072	0.249221	0.133956	0.174455	0.155763	0.155763	0.11838	0.0716511	0.0124611	0.0685358		0.021481	0.021539	0.0209959	0.0212083	0.0209959	0.009317	0.009317	0.0101925	0.00975668	0.00426283	0.0030199	0.0112113	0.0136505	0.0203628	0.00605123	0.00573655	0.0200327	0.00973416	0.0198424	0.0197199	0.0196568	0.019699	0.0187331	0.0172677	0.0197963	0.0196139	0.0196128	0.0197963	0.0197963	0.0197963	0.0194238	0.019961	0.0157235	0.0150164	0.0157235	0.0157235
13	DQ336186 Prorocentrum lima CCMP1746	0.239875	0.242991	0.305296	0.221184	0.255452	0.246106	0.227414	0.168224	0.233645	0.199377	0.183801	0.199377		0.00427007	0.0103246	0.0102106	0.0103246	0.0210774	0.0210774	0.0211131	0.0211584	0.0215897	0.0213451	0.022171	0.0208097	0.0100645	0.0216261	0.021474	0.00975707	0.0219578	0.0247186	0.0245856	0.0241037	0.0236388	0.0212231	0.0234834	0.022422	0.0222191	0.0223027	0.022422	0.022422	0.022422	0.0225056	0.0222191	0.0210744	0.0210932	0.0210744	0.0210744
14	AJ567456 Prorocentrum lima PAEU 01	0.239875	0.242991	0.299065	0.221184	0.255452	0.246106	0.227414	0.168224	0.239875	0.205607	0.183801	0.199377	0.00623053		0.0103842	0.0102652	0.0103842	0.021171	0.021171	0.021211	0.0212867	0.0217088	0.0214198	0.0223912	0.0208075	0.0101543	0.0219859	0.0217952	0.00974965	0.0220065	0.024633	0.024511	0.0242539	0.0238223	0.0215338	0.0235461	0.0224983	0.0222891	0.0223506	0.0224983	0.0224983	0.0224983	0.022594	0.0222891	0.0211913	0.0211802	0.0211913	0.0211913
15	JQ638946 Prorocentrum hoffmannianum PBHV-1	0.23053	0.233645	0.302181	0.218069	0.249221	0.246106	0.221184	0.158879	0.233645	0.199377	0.17757	0.193146	0.0373832	0.0373832		0.00443507	0	0.0216902	0.0216902	0.0217326	0.0218002	0.0211282	0.0208435	0.0221649	0.0205051	0.00726421	0.0213411	0.0212352	0.00671589	0.0217688	0.0252853	0.0251829	0.0242601	0.0238597	0.0205653	0.0234024	0.0224343	0.0224343	0.0224635	0.0224343	0.0224343	0.0224343	0.0226182	0.0224343	0.0209688	0.0206498	0.0209688	0.0209688
16	KT207472 Prorocentrum hoffmannianum VGO867	0.23676	0.23676	0.302181	0.218069	0.255452	0.246106	0.227414	0.158879	0.227414	0.199377	0.17757	0.193146	0.0373832	0.0373832	0.00623053		0.00443507	0.0218449	0.0218449	0.0218833	0.0219868	0.0213592	0.0210459	0.022331	0.0206839	0.00720971	0.0215888	0.0214148	0.00655568	0.0219737	0.0254534	0.0253489	0.0244407	0.0241259	0.0207587	0.0235822	0.0228408	0.0228408	0.0229076	0.0228408	0.0228408	0.0228408	0.0230826	0.0228408	0.0211359	0.0208128	0.0211359	0.0211359
17	DQ336185 Prorocentrum hoffmannianum CCMP683	0.23053	0.233645	0.302181	0.218069	0.249221	0.246106	0.221184	0.158879	0.233645	0.199377	0.17757	0.193146	0.0373832	0.0373832	0	0.00623053		0.0216902	0.0216902	0.0217326	0.0218002	0.0211282	0.0208435	0.0221649	0.0205051	0.00726421	0.0213411	0.0212352	0.00671589	0.0217688	0.0252853	0.0251829	0.0242601	0.0238597	0.0205653	0.0234024	0.0224343	0.0224343	0.0224635	0.0224343	0.0224343	0.0224343	0.0226182	0.0224343	0.0209688	0.0206498	0.0209688	0.0209688
18	AF042816 Prorocentrum balticum	0.0965732	0.133956	0.252336	0.143302	0.180685	0.165109	0.17134	0.137072	0.0685358	0.0342679	0.0685358	0.0280374	0.196262	0.196262	0.202492	0.202492	0.202492		0	0.00424388	0.00523682	0.00935873	0.00876925	0.0110982	0.0138466	0.021128	0.0102881	0.00993525	0.020831	0.00930942	0.0208398	0.0206912	0.0197	0.0198345	0.0198307	0.0169907	0.0202591	0.0201241	0.0203016	0.0202591	0.0202591	0.0202591	0.0198785	0.0203912	0.0168282	0.0167388	0.0168282	0.0168282
19	JX402086 Prorocentrum minimum D-127	0.0965732	0.133956	0.252336	0.143302	0.180685	0.165109	0.17134	0.137072	0.0685358	0.0342679	0.0685358	0.0280374	0.196262	0.196262	0.202492	0.202492	0.202492	0		0.00424388	0.00523682	0.00935873	0.00876925	0.0110982	0.0138466	0.021128	0.0102881	0.00993525	0.020831	0.00930942	0.0208398	0.0206912	0.0197	0.0198345	0.0198307	0.0169907	0.0202591	0.0201241	0.0203016	0.0202591	0.0202591	0.0202591	0.0198785	0.0203912	0.0168282	0.0167388	0.0168282	0.0168282
20	AY822610 Prorocentrum dentatum	0.0965732	0.133956	0.252336	0.149533	0.186916	0.17134	0.17757	0.140187	0.0747664	0.0404984	0.0747664	0.0342679	0.199377	0.199377	0.205607	0.205607	0.205607	0.00623053	0.00623053		0.0030041	0.0103129	0.00970843	0.0118845	0.0143334	0.0212386	0.0111484	0.0108432	0.020915	0.0103066	0.0212949	0.0211619	0.0200642	0.0202046	0.0199749	0.0171203	0.0206402	0.0205087	0.0206532	0.0206402	0.0206402	0.0206402	0.0202816	0.0208096	0.017373	0.0173033	0.017373	0.017373
21	AY863006 Prorocentrum dentatum	0.0996885	0.130841	0.249221	0.146417	0.183801	0.168224	0.174455	0.137072	0.0778816	0.0373832	0.0778816	0.0311526	0.202492	0.202492	0.208723	0.208723	0.208723	0.00934579	0.00934579	0.00311526		0.0098666	0.00927197	0.0121827	0.0144033	0.0213242	0.0107487	0.0104616	0.0209848	0.0106767	0.021087	0.0209896	0.0200173	0.0201642	0.020061	0.0173471	0.0207392	0.0206116	0.0205482	0.0207392	0.0207392	0.0207392	0.0203575	0.0209087	0.0172284	0.01717	0.0172284	0.0172284
22	EF613361 Prorocentrum micans GSW0208	0.0996885	0.137072	0.249221	0.127726	0.174455	0.155763	0.155763	0.11838	0.0654206	0.00623053	0.0685358	0.00623053	0.199377	0.199377	0.193146	0.193146	0.193146	0.0280374	0.0280374	0.0342679	0.0311526		0.00311756	0.0104056	0.0136849	0.0198535	0.00425747	0.00418978	0.020203	0.00868414	0.0200874	0.0199492	0.0192377	0.0192614	0.0188997	0.0168772	0.019909	0.0197285	0.0197196	0.019909	0.019909	0.019909	0.0195247	0.0200616	0.0156878	0.0149597	0.0156878	0.0156878
23	EF517249 Prorocentrum gracile UAMI-51L	0.0965732	0.133956	0.249221	0.130841	0.17757	0.158879	0.155763	0.121495	0.0685358	0.00934579	0.0716511	0.00311526	0.196262	0.196262	0.190031	0.190031	0.190031	0.0249221	0.0249221	0.0311526	0.0280374	0.00311526		0.0107043	0.0140084	0.020203	0.00525338	0.0050213	0.0198535	0.00928981	0.0198424	0.0197199	0.0194223	0.0194562	0.019062	0.017141	0.0199502	0.0197604	0.0197751	0.0199502	0.0199502	0.0199502	0.0195806	0.0200976	0.0160636	0.0153346	0.0160636	0.0160636
24	KX786250 Prorocentrum triestinum DI.D2	0.102804	0.130841	0.249221	0.137072	0.186916	0.165109	0.186916	0.140187	0.0685358	0.0404984	0.0685358	0.046729	0.208723	0.214953	0.208723	0.208723	0.208723	0.0436137	0.0436137	0.0498442	0.0529595	0.0404984	0.0436137		0.01366	0.0212338	0.010439	0.0105605	0.0215003	0.00986398	0.0208513	0.0206118	0.0193175	0.0195619	0.0197059	0.0169902	0.0206138	0.0204898	0.0206462	0.0206138	0.0206138	0.0206138	0.0207815	0.0207604	0.0169539	0.0165171	0.0169539	0.0169539
25	JX912174 Prorocentrum clipeus IFR459	0.115265	0.133956	0.221184	0.127726	0.17134	0.174455	0.168224	0.124611	0.0965732	0.0747664	0	0.0685358	0.183801	0.183801	0.17757	0.17757	0.17757	0.0685358	0.0685358	0.0747664	0.0778816	0.0685358	0.0716511	0.0685358		0.0194491	0.0140263	0.013912	0.0197992	0.0129426	0.022202	0.0220233	0.0200664	0.020215	0.0181516	0.0179316	0.0200902	0.0199778	0.0202423	0.0200902	0.0200902	0.0200902	0.0203658	0.0202797	0.0164645	0.0160864	0.0164645	0.0164645
26	KY010256 Prorocentrum lima TIO180	0.227414	0.224299	0.28972	0.202492	0.239875	0.23053	0.214953	0.143302	0.214953	0.180685	0.158879	0.180685	0.0342679	0.0342679	0.0186916	0.0186916	0.0186916	0.190031	0.190031	0.193146	0.196262	0.174455	0.17757	0.190031	0.158879		0.0200789	0.0200621	0.00311756	0.0209325	0.0251259	0.024985	0.0234472	0.023074	0.0199041	0.0224611	0.0221648	0.021997	0.0221636	0.0221648	0.0221648	0.0221648	0.022265	0.021997	0.0199057	0.019565	0.0199057	0.0199057
27	KY010265 Prorocentrum koreanum TIO63	0.105919	0.143302	0.255452	0.133956	0.180685	0.161994	0.161994	0.124611	0.05919	0	0.0747664	0.0124611	0.199377	0.205607	0.199377	0.199377	0.199377	0.0342679	0.0342679	0.0404984	0.0373832	0.00623053	0.00934579	0.0404984	0.0747664	0.180685		0.00410512	0.0204185	0.00944494	0.0202819	0.0201349	0.0192075	0.0192515	0.0190777	0.017081	0.0201648	0.0199934	0.0199734	0.0201648	0.0201648	0.0201648	0.0197914	0.0203041	0.0161485	0.0153085	0.0161485	0.0161485
28	EF566745 Prorocentrum mexicanum NMN16	0.105919	0.143302	0.255452	0.133956	0.17757	0.161994	0.161994	0.124611	0.0654206	0.00623053	0.0747664	0.0124611	0.199377	0.205607	0.199377	0.199377	0.199377	0.0342679	0.0342679	0.0404984	0.0373832	0.00623053	0.00934579	0.0404984	0.0747664	0.180685	0.00623053		0.0203575	0.00947432	0.0201773	0.020016	0.0192298	0.0192866	0.0188406	0.0172505	0.020158	0.0199687	0.0199452	0.020158	0.020158	0.020158	0.0197776	0.0202868	0.0157611	0.0151151	0.0157611	0.0157611
29	KY039499 Prorocentrum caipirignum UFBA064	0.224299	0.221184	0.28972	0.205607	0.242991	0.233645	0.214953	0.146417	0.218069	0.183801	0.161994	0.17757	0.0311526	0.0311526	0.0155763	0.0155763	0.0155763	0.186916	0.186916	0.190031	0.193146	0.17757	0.174455	0.193146	0.161994	0.00311526	0.183801	0.183801		0.0212162	0.0248016	0.0246728	0.0236819	0.023292	0.0200016	0.0227626	0.0223159	0.0221405	0.0222946	0.0223159	0.0223159	0.0223159	0.0223955	0.0221405	0.0202734	0.0199245	0.0202734	0.0202734
30	KT275813 Prorocentrum elegans LG01	0.0903427	0.140187	0.246106	0.140187	0.180685	0.165109	0.17134	0.127726	0.0560748	0.0311526	0.05919	0.0311526	0.205607	0.205607	0.199377	0.199377	0.199377	0.0280374	0.0280374	0.0342679	0.0373832	0.0249221	0.0280374	0.0373832	0.05919	0.183801	0.0311526	0.0311526	0.186916		0.0214147	0.0212664	0.0195982	0.0196068	0.0190901	0.0162722	0.0202126	0.0202126	0.0203846	0.0202126	0.0202126	0.0202126	0.0200133	0.0204839	0.0163473	0.0158262	0.0163473	0.0163473
31	AJ567465 Prorocentrum cf. emarginatum PERN 05	0.196262	0.224299	0.302181	0.23053	0.255452	0.246106	0.233645	0.23053	0.196262	0.158879	0.199377	0.149533	0.29595	0.29595	0.29595	0.29595	0.29595	0.161994	0.161994	0.168224	0.165109	0.152648	0.149533	0.165109	0.199377	0.283489	0.158879	0.158879	0.280374	0.168224		0.00416536	0.0224115	0.0223793	0.0236348	0.022639	0.0221979	0.0220079	0.0221519	0.0221979	0.0221979	0.0221979	0.0220438	0.0223489	0.0215674	0.0219908	0.0215674	0.0215674
32	EF566749 Prorocentrum cf. emarginatum NMN011	0.193146	0.221184	0.299065	0.227414	0.252336	0.242991	0.23053	0.227414	0.193146	0.155763	0.196262	0.146417	0.292835	0.292835	0.292835	0.292835	0.292835	0.158879	0.158879	0.165109	0.161994	0.149533	0.146417	0.161994	0.196262	0.280374	0.155763	0.155763	0.277259	0.165109	0.00623053		0.0219852	0.0219785	0.0235349	0.0225939	0.0221842	0.0219977	0.0220991	0.0221842	0.0221842	0.0221842	0.0220344	0.0223279	0.0214658	0.021907	0.0214658	0.0214658
33	EU196416 Prorocentrum fukuyoi SM39	0.180685	0.224299	0.283489	0.224299	0.233645	0.218069	0.249221	0.242991	0.183801	0.17134	0.186916	0.17757	0.277259	0.283489	0.271028	0.277259	0.271028	0.17757	0.17757	0.183801	0.186916	0.17134	0.174455	0.174455	0.186916	0.258567	0.17134	0.17134	0.261682	0.174455	0.227414	0.221184		0.00606227	0.0221499	0.0214131	0.0218001	0.0217228	0.0218715	0.0218001	0.0218001	0.0218001	0.0216452	0.0221687	0.0209892	0.0204422	0.0209892	0.0209892
34	KY010264 Prorocentrum fukuyoi TIO309	0.183801	0.221184	0.286604	0.227414	0.242991	0.227414	0.246106	0.233645	0.180685	0.168224	0.183801	0.174455	0.267913	0.274143	0.261682	0.267913	0.261682	0.174455	0.174455	0.180685	0.183801	0.168224	0.17134	0.17134	0.183801	0.249221	0.168224	0.168224	0.252336	0.17134	0.224299	0.218069	0.0124611		0.0219336	0.0215097	0.0216353	0.0215414	0.0217069	0.0216353	0.0216353	0.0216353	0.0214445	0.0219976	0.0212051	0.0206175	0.0212051	0.0212051
35	HQ890883 Prorocentrum bimaculatum IFR10-171	0.186916	0.199377	0.283489	0.17757	0.199377	0.211838	0.205607	0.0654206	0.174455	0.149533	0.143302	0.149533	0.196262	0.202492	0.186916	0.193146	0.186916	0.168224	0.168224	0.17134	0.168224	0.149533	0.152648	0.165109	0.143302	0.17757	0.149533	0.149533	0.180685	0.158879	0.233645	0.23053	0.239875	0.23053		0.0217593	0.0201015	0.0199364	0.0200659	0.0201015	0.0201015	0.0201015	0.0198894	0.0202886	0.017235	0.0173737	0.017235	0.017235
36	JX912179 Prorocentrum glenanicum IFR12-080	0.143302	0.174455	0.23676	0.17757	0.214953	0.211838	0.205607	0.190031	0.140187	0.11215	0.124611	0.11215	0.23676	0.23676	0.233645	0.239875	0.233645	0.11215	0.11215	0.11215	0.115265	0.105919	0.109034	0.105919	0.124611	0.221184	0.11215	0.11215	0.224299	0.102804	0.208723	0.205607	0.202492	0.199377	0.208723		0.0221492	0.0220074	0.0221023	0.0221492	0.0221492	0.0221492	0.0218737	0.0217843	0.0199219	0.0195524	0.0199219	0.0199219
37	MF479743 Prorocentrum leve FRA68	0.186916	0.224299	0.283489	0.186916	0.221184	0.227414	0.211838	0.155763	0.214953	0.180685	0.183801	0.174455	0.221184	0.221184	0.233645	0.239875	0.233645	0.186916	0.186916	0.193146	0.190031	0.174455	0.17757	0.190031	0.183801	0.227414	0.180685	0.180685	0.23053	0.183801	0.239875	0.23676	0.23053	0.221184	0.165109	0.221184		0.00301528	0.00505159	0	0	0	0.00504971	0.00432678	0.0175316	0.018174	0.0175316	0.0175316
38	FJ489619 Prorocentrum leve KC3	0.186916	0.221184	0.283489	0.183801	0.218069	0.224299	0.208723	0.152648	0.211838	0.17757	0.180685	0.17134	0.218069	0.218069	0.233645	0.239875	0.233645	0.183801	0.183801	0.190031	0.186916	0.17134	0.174455	0.186916	0.180685	0.224299	0.17757	0.17757	0.227414	0.183801	0.23676	0.233645	0.227414	0.218069	0.161994	0.218069	0.00311526		0.00416652	0.00301528	0.00301528	0.00301528	0.00405786	0.00319014	0.017343	0.0180665	0.017343	0.017343
39	KT898186 Prorocentrum leve Dn152EHU	0.186916	0.224299	0.283489	0.190031	0.224299	0.23053	0.208723	0.158879	0.211838	0.183801	0.180685	0.17757	0.218069	0.218069	0.233645	0.239875	0.233645	0.183801	0.183801	0.190031	0.193146	0.17757	0.180685	0.186916	0.180685	0.224299	0.183801	0.183801	0.227414	0.183801	0.242991	0.239875	0.227414	0.218069	0.168224	0.218069	0.00934579	0.00623053		0.00505159	0.00505159	0.00505159	0.00397423	0.00537728	0.0176834	0.0183682	0.0176834	0.0176834
40	MF479742 Prorocentrum leve FRA77	0.186916	0.224299	0.283489	0.186916	0.221184	0.227414	0.211838	0.155763	0.214953	0.180685	0.183801	0.174455	0.221184	0.221184	0.233645	0.239875	0.233645	0.186916	0.186916	0.193146	0.190031	0.174455	0.17757	0.190031	0.183801	0.227414	0.180685	0.180685	0.23053	0.183801	0.239875	0.23676	0.23053	0.221184	0.165109	0.221184	0	0.00311526	0.00934579		0	0	0.00504971	0.00432678	0.0175316	0.018174	0.0175316	0.0175316
41	FJ489616 Prorocentrum leve VGO880	0.186916	0.224299	0.283489	0.186916	0.221184	0.227414	0.211838	0.155763	0.214953	0.180685	0.183801	0.174455	0.221184	0.221184	0.233645	0.239875	0.233645	0.186916	0.186916	0.193146	0.190031	0.174455	0.17757	0.190031	0.183801	0.227414	0.180685	0.180685	0.23053	0.183801	0.239875	0.23676	0.23053	0.221184	0.165109	0.221184	0	0.00311526	0.00934579	0		0	0.00504971	0.00432678	0.0175316	0.018174	0.0175316	0.0175316
42	FJ160589 Prorocentrum leve IRTA001	0.186916	0.224299	0.283489	0.186916	0.221184	0.227414	0.211838	0.155763	0.214953	0.180685	0.183801	0.174455	0.221184	0.221184	0.233645	0.239875	0.233645	0.186916	0.186916	0.193146	0.190031	0.174455	0.17757	0.190031	0.183801	0.227414	0.180685	0.180685	0.23053	0.183801	0.239875	0.23676	0.23053	0.221184	0.165109	0.221184	0	0.00311526	0.00934579	0	0		0.00504971	0.00432678	0.0175316	0.018174	0.0175316	0.0175316
43	DQ238043 Prorocentrum leve	0.186916	0.224299	0.283489	0.190031	0.218069	0.224299	0.208723	0.152648	0.211838	0.17757	0.186916	0.17134	0.224299	0.224299	0.239875	0.246106	0.239875	0.183801	0.183801	0.190031	0.186916	0.17134	0.174455	0.193146	0.186916	0.23053	0.17757	0.17757	0.233645	0.183801	0.23676	0.233645	0.227414	0.218069	0.161994	0.218069	0.00934579	0.00623053	0.00623053	0.00934579	0.00934579	0.00934579		0.00532472	0.0171731	0.017903	0.0171731	0.0171731
44	KF835599 Prorocentrum leve Dn153EHU	0.190031	0.218069	0.286604	0.186916	0.221184	0.227414	0.211838	0.155763	0.211838	0.180685	0.183801	0.174455	0.218069	0.218069	0.233645	0.239875	0.233645	0.186916	0.186916	0.193146	0.190031	0.174455	0.17757	0.190031	0.183801	0.224299	0.180685	0.180685	0.227414	0.186916	0.239875	0.23676	0.23053	0.221184	0.165109	0.214953	0.00623053	0.00311526	0.00934579	0.00623053	0.00623053	0.00623053	0.00934579		0.0176852	0.0184254	0.0176852	0.0176852
45	JX912176 Prorocentrum aff. foraminosum IFR11-210	0.146417	0.183801	0.264798	0.152648	0.193146	0.180685	0.174455	0.0778816	0.130841	0.102804	0.11215	0.0965732	0.196262	0.196262	0.193146	0.193146	0.193146	0.109034	0.109034	0.115265	0.11215	0.0965732	0.0996885	0.115265	0.11215	0.17757	0.102804	0.102804	0.180685	0.105919	0.202492	0.199377	0.199377	0.196262	0.121495	0.161994	0.11838	0.115265	0.121495	0.11838	0.11838	0.11838	0.115265	0.11838		0.0070992	0	0
46	KT203869 Prorocentrum aff. foraminosum Pf16IMB-AB13	0.140187	0.17757	0.258567	0.155763	0.193146	0.183801	0.17134	0.0778816	0.127726	0.0965732	0.105919	0.0903427	0.196262	0.196262	0.190031	0.190031	0.190031	0.109034	0.109034	0.115265	0.11215	0.0903427	0.0934579	0.11215	0.105919	0.17134	0.0965732	0.0965732	0.174455	0.0996885	0.211838	0.208723	0.199377	0.196262	0.121495	0.152648	0.127726	0.124611	0.130841	0.127726	0.127726	0.127726	0.124611	0.127726	0.0186916		0.0070992	0.0070992
47	JX912178 Prorocentrum aff. foraminosum IFR11-185	0.146417	0.183801	0.264798	0.152648	0.193146	0.180685	0.174455	0.0778816	0.130841	0.102804	0.11215	0.0965732	0.196262	0.196262	0.193146	0.193146	0.193146	0.109034	0.109034	0.115265	0.11215	0.0965732	0.0996885	0.115265	0.11215	0.17757	0.102804	0.102804	0.180685	0.105919	0.202492	0.199377	0.199377	0.196262	0.121495	0.161994	0.11838	0.115265	0.121495	0.11838	0.11838	0.11838	0.115265	0.11838	0	0.0186916		0
48	JX912177 Prorocentrum aff. foraminosum IFR469	0.146417	0.183801	0.264798	0.152648	0.193146	0.180685	0.174455	0.0778816	0.130841	0.102804	0.11215	0.0965732	0.196262	0.196262	0.193146	0.193146	0.193146	0.109034	0.109034	0.115265	0.11215	0.0965732	0.0996885	0.115265	0.11215	0.17757	0.102804	0.102804	0.180685	0.105919	0.202492	0.199377	0.199377	0.196262	0.121495	0.161994	0.11838	0.115265	0.121495	0.11838	0.11838	0.11838	0.115265	0.11838	0	0.0186916	0
49	KT203866 Prorocentrum aff. foraminosum Pf7IMB-AB13	0.140187	0.17757	0.258567	0.155763	0.193146	0.183801	0.17134	0.0778816	0.127726	0.0965732	0.105919	0.0903427	0.196262	0.196262	0.190031	0.190031	0.190031	0.109034	0.109034	0.115265	0.11215	0.0903427	0.0934579	0.11215	0.105919	0.17134	0.0965732	0.0965732	0.174455	0.0996885	0.211838	0.208723	0.199377	0.196262	0.121495	0.152648	0.127726	0.124611	0.130841	0.127726	0.127726	0.127726	0.124611	0.127726	0.0186916	0	0.0186916	0.0186916
50	MF784647 Prorocentrum cf. foraminosum IFR12-198	0.183801	0.202492	0.264798	0.174455	0.208723	0.211838	0.17757	0.11215	0.17757	0.137072	0.143302	0.137072	0.211838	0.208723	0.205607	0.208723	0.205607	0.161994	0.161994	0.168224	0.165109	0.137072	0.140187	0.168224	0.143302	0.193146	0.137072	0.143302	0.196262	0.152648	0.23676	0.233645	0.221184	0.211838	0.140187	0.199377	0.130841	0.127726	0.133956	0.130841	0.130841	0.130841	0.127726	0.130841	0.0809969	0.0778816	0.0809969	0.0809969
51	MF784646 Prorocentrum cf. foraminosum IFR15-049	0.183801	0.202492	0.264798	0.174455	0.208723	0.211838	0.17757	0.11215	0.17757	0.137072	0.143302	0.137072	0.211838	0.208723	0.205607	0.208723	0.205607	0.161994	0.161994	0.168224	0.165109	0.137072	0.140187	0.168224	0.143302	0.193146	0.137072	0.143302	0.196262	0.152648	0.23676	0.233645	0.221184	0.211838	0.140187	0.199377	0.130841	0.127726	0.133956	0.130841	0.130841	0.130841	0.127726	0.130841	0.0809969	0.0778816	0.0809969	0.0809969
52	MF784642 Prorocentrum cf. foraminosum IFR12-183	0.183801	0.199377	0.264798	0.174455	0.208723	0.211838	0.17757	0.11215	0.17757	0.137072	0.143302	0.137072	0.211838	0.208723	0.205607	0.208723	0.205607	0.161994	0.161994	0.168224	0.165109	0.137072	0.140187	0.168224	0.143302	0.193146	0.137072	0.143302	0.196262	0.152648	0.23676	0.233645	0.221184	0.211838	0.140187	0.199377	0.130841	0.127726	0.133956	0.130841	0.130841	0.130841	0.127726	0.130841	0.0809969	0.0778816	0.0809969	0.0809969
53	MF784645 Prorocentrum cf. foraminosum IFR15-263	0.183801	0.199377	0.264798	0.174455	0.208723	0.211838	0.17757	0.11215	0.17757	0.137072	0.143302	0.137072	0.211838	0.208723	0.205607	0.208723	0.205607	0.161994	0.161994	0.168224	0.165109	0.137072	0.140187	0.168224	0.143302	0.193146	0.137072	0.143302	0.196262	0.152648	0.23676	0.233645	0.221184	0.211838	0.140187	0.199377	0.130841	0.127726	0.133956	0.130841	0.130841	0.130841	0.127726	0.130841	0.0809969	0.0778816	0.0809969	0.0809969
54	MF784644 Prorocentrum cf. foraminosum IFR15-260	0.183801	0.199377	0.264798	0.174455	0.208723	0.211838	0.17757	0.11215	0.17757	0.137072	0.143302	0.137072	0.211838	0.208723	0.205607	0.208723	0.205607	0.161994	0.161994	0.168224	0.165109	0.137072	0.140187	0.168224	0.143302	0.193146	0.137072	0.143302	0.196262	0.152648	0.23676	0.233645	0.221184	0.211838	0.140187	0.199377	0.130841	0.127726	0.133956	0.130841	0.130841	0.130841	0.127726	0.130841	0.0809969	0.0778816	0.0809969	0.0809969
55	MF784643 Prorocentrum cf. foraminosum IFR12-217	0.183801	0.199377	0.264798	0.174455	0.208723	0.211838	0.17757	0.11215	0.17757	0.137072	0.143302	0.137072	0.211838	0.208723	0.205607	0.208723	0.205607	0.161994	0.161994	0.168224	0.165109	0.137072	0.140187	0.168224	0.143302	0.193146	0.137072	0.143302	0.196262	0.152648	0.23676	0.233645	0.221184	0.211838	0.140187	0.199377	0.130841	0.127726	0.133956	0.130841	0.130841	0.130841	0.127726	0.130841	0.0809969	0.0778816	0.0809969	0.0809969
56	AJ567464 Prorocentrum concavum PCRN 01	0.17757	0.202492	0.292835	0.190031	0.208723	0.208723	0.199377	0.127726	0.168224	0.143302	0.149533	0.143302	0.221184	0.227414	0.227414	0.227414	0.227414	0.152648	0.152648	0.152648	0.152648	0.143302	0.146417	0.149533	0.149533	0.211838	0.143302	0.143302	0.214953	0.143302	0.239875	0.23676	0.23053	0.227414	0.168224	0.180685	0.165109	0.161994	0.165109	0.165109	0.165109	0.165109	0.161994	0.165109	0.0903427	0.0996885	0.0903427	0.0903427
57	MG701854 Prorocentrum concavum IFR12-244	0.17757	0.202492	0.292835	0.190031	0.208723	0.208723	0.199377	0.127726	0.168224	0.143302	0.149533	0.143302	0.221184	0.227414	0.227414	0.227414	0.227414	0.152648	0.152648	0.152648	0.152648	0.143302	0.146417	0.149533	0.149533	0.211838	0.143302	0.143302	0.214953	0.143302	0.239875	0.23676	0.23053	0.227414	0.168224	0.180685	0.165109	0.161994	0.165109	0.165109	0.165109	0.165109	0.161994	0.165109	0.0903427	0.0996885	0.0903427	0.0903427
58	EF566751 Prorocentrum concavum NMN08	0.17134	0.196262	0.286604	0.183801	0.202492	0.202492	0.193146	0.121495	0.161994	0.137072	0.143302	0.137072	0.214953	0.221184	0.221184	0.221184	0.221184	0.146417	0.146417	0.146417	0.146417	0.137072	0.140187	0.143302	0.143302	0.205607	0.137072	0.137072	0.208723	0.137072	0.233645	0.23053	0.224299	0.221184	0.161994	0.174455	0.158879	0.155763	0.158879	0.158879	0.158879	0.158879	0.155763	0.158879	0.0841121	0.0934579	0.0841121	0.0841121
59	DQ336194 Prorocentrum concavum Y8	0.17134	0.196262	0.286604	0.183801	0.202492	0.202492	0.193146	0.121495	0.161994	0.137072	0.143302	0.137072	0.214953	0.221184	0.221184	0.221184	0.221184	0.146417	0.146417	0.146417	0.146417	0.137072	0.140187	0.143302	0.143302	0.205607	0.137072	0.137072	0.208723	0.137072	0.233645	0.23053	0.224299	0.221184	0.161994	0.174455	0.158879	0.155763	0.158879	0.158879	0.158879	0.158879	0.155763	0.158879	0.0841121	0.0934579	0.0841121	0.0841121
60	KR230017 Prorocentrum concavum DS4F8	0.17134	0.196262	0.286604	0.183801	0.202492	0.202492	0.193146	0.121495	0.161994	0.137072	0.143302	0.137072	0.214953	0.221184	0.221184	0.221184	0.221184	0.146417	0.146417	0.146417	0.146417	0.137072	0.140187	0.143302	0.143302	0.205607	0.137072	0.137072	0.208723	0.137072	0.233645	0.23053	0.224299	0.221184	0.161994	0.174455	0.158879	0.155763	0.158879	0.158879	0.158879	0.158879	0.155763	0.158879	0.0841121	0.0934579	0.0841121	0.0841121
61	KY010261 Prorocentrum concavum DS4C10	0.17134	0.196262	0.286604	0.183801	0.202492	0.202492	0.193146	0.121495	0.161994	0.137072	0.143302	0.137072	0.214953	0.221184	0.221184	0.221184	0.221184	0.146417	0.146417	0.146417	0.146417	0.137072	0.140187	0.143302	0.143302	0.205607	0.137072	0.137072	0.208723	0.137072	0.233645	0.23053	0.224299	0.221184	0.161994	0.174455	0.158879	0.155763	0.158879	0.158879	0.158879	0.158879	0.155763	0.158879	0.0841121	0.0934579	0.0841121	0.0841121
62	KY010262 Prorocentrum concavum DS4E11	0.17134	0.196262	0.286604	0.183801	0.202492	0.202492	0.193146	0.121495	0.161994	0.137072	0.143302	0.137072	0.214953	0.221184	0.221184	0.221184	0.221184	0.146417	0.146417	0.146417	0.146417	0.137072	0.140187	0.143302	0.143302	0.205607	0.137072	0.137072	0.208723	0.137072	0.233645	0.23053	0.224299	0.221184	0.161994	0.174455	0.158879	0.155763	0.158879	0.158879	0.158879	0.158879	0.155763	0.158879	0.0841121	0.0934579	0.0841121	0.0841121
63	KR230013 Prorocentrum concavum AS4F7	0.17134	0.196262	0.286604	0.183801	0.202492	0.202492	0.193146	0.121495	0.161994	0.137072	0.143302	0.137072	0.214953	0.221184	0.221184	0.221184	0.221184	0.146417	0.146417	0.146417	0.146417	0.137072	0.140187	0.143302	0.143302	0.205607	0.137072	0.137072	0.208723	0.137072	0.233645	0.23053	0.224299	0.221184	0.161994	0.174455	0.158879	0.155763	0.158879	0.158879	0.158879	0.158879	0.155763	0.158879	0.0841121	0.0934579	0.0841121	0.0841121
64	EF566744 Prorocentrum concavum NMN013	0.174455	0.193146	0.283489	0.186916	0.205607	0.205607	0.196262	0.124611	0.165109	0.133956	0.140187	0.133956	0.211838	0.218069	0.218069	0.218069	0.218069	0.143302	0.143302	0.143302	0.143302	0.133956	0.137072	0.140187	0.140187	0.202492	0.133956	0.133956	0.205607	0.133956	0.23053	0.227414	0.221184	0.218069	0.165109	0.17134	0.161994	0.158879	0.161994	0.161994	0.161994	0.161994	0.158879	0.161994	0.0872274	0.0934579	0.0872274	0.0872274
65	MG701855 Prorocentrum concavum IFR12-251	0.174455	0.193146	0.283489	0.186916	0.205607	0.205607	0.196262	0.124611	0.165109	0.133956	0.140187	0.133956	0.211838	0.218069	0.218069	0.218069	0.218069	0.143302	0.143302	0.143302	0.143302	0.133956	0.137072	0.140187	0.140187	0.202492	0.133956	0.133956	0.205607	0.133956	0.23053	0.227414	0.221184	0.218069	0.165109	0.17134	0.161994	0.158879	0.161994	0.161994	0.161994	0.161994	0.158879	0.161994	0.0872274	0.0934579	0.0872274	0.0872274
66	DQ336184 Prorocentrum concavum CCMP1724	0.168224	0.193146	0.286604	0.186916	0.205607	0.205607	0.193146	0.124611	0.165109	0.140187	0.146417	0.133956	0.211838	0.218069	0.218069	0.218069	0.218069	0.143302	0.143302	0.143302	0.143302	0.140187	0.137072	0.146417	0.146417	0.208723	0.140187	0.140187	0.205607	0.140187	0.23053	0.227414	0.227414	0.224299	0.165109	0.17757	0.161994	0.158879	0.161994	0.161994	0.161994	0.161994	0.158879	0.161994	0.0872274	0.0965732	0.0872274	0.0872274
67	MH567255 Prorocentrum concavum BRM1	0.17757	0.199377	0.28972	0.186916	0.205607	0.205607	0.196262	0.11838	0.168224	0.140187	0.149533	0.140187	0.214953	0.221184	0.224299	0.224299	0.224299	0.152648	0.152648	0.152648	0.149533	0.140187	0.143302	0.149533	0.149533	0.208723	0.140187	0.140187	0.211838	0.143302	0.23676	0.233645	0.224299	0.221184	0.165109	0.180685	0.152648	0.149533	0.155763	0.152648	0.152648	0.152648	0.149533	0.152648	0.0809969	0.0903427	0.0809969	0.0809969
68	MG701853 Prorocentrum cf. tropicale IFR-PTR-01M	0.165109	0.186916	0.258567	0.161994	0.202492	0.205607	0.17757	0.0903427	0.149533	0.124611	0.121495	0.124611	0.208723	0.208723	0.205607	0.205607	0.205607	0.137072	0.137072	0.143302	0.140187	0.124611	0.127726	0.137072	0.121495	0.190031	0.124611	0.130841	0.193146	0.127726	0.208723	0.205607	0.205607	0.196262	0.130841	0.183801	0.124611	0.121495	0.127726	0.124611	0.124611	0.124611	0.127726	0.124611	0.0623053	0.0685358	0.0623053	0.0623053
69	MG600143 Prorocentrum malayense strain A10UK3	0.143302	0.196262	0.252336	0.161994	0.202492	0.193146	0.199377	0.127726	0.155763	0.130841	0.143302	0.130841	0.202492	0.202492	0.208723	0.208723	0.208723	0.133956	0.133956	0.140187	0.137072	0.124611	0.127726	0.127726	0.143302	0.196262	0.130841	0.130841	0.199377	0.121495	0.202492	0.199377	0.199377	0.202492	0.155763	0.17134	0.133956	0.133956	0.140187	0.133956	0.133956	0.133956	0.133956	0.137072	0.0841121	0.0965732	0.0841121	0.0841121
70	MH567254 Prorocentrum malayense BRM2	0.152648	0.196262	0.255452	0.17134	0.211838	0.202492	0.205607	0.137072	0.165109	0.140187	0.152648	0.140187	0.205607	0.205607	0.211838	0.211838	0.211838	0.143302	0.143302	0.149533	0.146417	0.133956	0.137072	0.137072	0.152648	0.199377	0.140187	0.140187	0.202492	0.130841	0.211838	0.208723	0.208723	0.211838	0.165109	0.17757	0.143302	0.143302	0.146417	0.143302	0.143302	0.143302	0.140187	0.146417	0.0934579	0.105919	0.0934579	0.0934579
[truncated: 22 more columns]
