# Supplementary material for: Morphology and Phylogenetics of Benthic Prorocentrum Species (Dinophyceae) from Tropical Northwestern Australia
Source: Toxins (Basel). 2019 Sep 30;11(10):571. doi: 10.3390/toxins11100571 (PMC6833055; doi:10.3390/toxins11100571)
Supplement: Supplementary file 1 [file toxins-11-00571-s001.zip › toxins-581213 Supplementary table s3.xlsx]

## Sheet: Supplementary Table S3
Supplementary Table S3. List of Prorocentrum spp. used for phylogenetic reconstruction (Sequences obtained from Genbank)
S. no	Species/Strain	Accession number (From GenBank)
1	Prorocentrum balticum	AF042816
2	Gymnodinium catenatum	AF200672
3	Prorocentrum lima PAEU 01	AJ567456
4	Prorocentrum concavum PCRN 01	AJ567464
5	Prorocentrum cf. emarginatum PERN 05	AJ567465
6	Prorocentrum borbonicum PBoRN 02	AJ567467
7	Prorocentrum foveolatum PFBL2	AY259173
8	Prorocentrum playfairi PPWL01	AY259174
9	Prorocentrum dentatum	AY822610
10	Prorocentrum dentatum	AY863006
11	Prorocentrum leve	DQ238043
12	Prorocentrum hoffmannianum CCMP683	DQ336185
13	Prorocentrum lima CCMP1746	DQ336186
14	Prorocentrum concavum Y8	DQ336194
15	Prorocentrum gracile UAMI-51L	EF517249
16	Prorocentrum concavum NMN013	EF566744
17	Prorocentrum mexicanum NMN16	EF566745
18	Prorocentrum gracile	EF566746
19	Prorocentrum cf. emarginatum NMN011	EF566749
20	Prorocentrum concavum NMN08	EF566751
21	Prorocentrum concavum CCMP 1724	EF566752
22	Prorocentrum micans GSW0208	EF613361
23	Karenia brevis CCMP2228	EU165308
24	Prorocentrum cassubicum utex1596	EU165314
25	Prorocentrum fukuyoi SM39	EU196416
26	Prorocentrum leve IRTA001	FJ160589
27	Prorocentrum leve VGO880	FJ489616
28	Prorocentrum leve KC3	FJ489619
29	Prorocentrum consutum IFR454	FJ842378
30	Prorocentrum bimaculatum IFR10-171	HQ890883
31	Prorocentrum hoffmannianum PBHV-1	JQ638946
32	Prorocentrum minimum D-127	JX402086
33	Prorocentrum clipeus IFR459	JX912174
34	Prorocentrum clipeus IFR470	JX912175
35	Prorocentrum aff. foraminosum IFR11-210	JX912176
36	Prorocentrum aff. foraminosum isolate IFR469	JX912177
37	Prorocentrum aff. foraminosum IFR11-185	JX912178
38	Prorocentrum glenanicum IFR12-080	JX912179
39	Prorocentrum tsawwassenense IFR456	JX912182
40	Prorocentrum leve Dn153EHU	KF835599
41	Prorocentrum concavum AS4F7	KR230013
42	Prorocentrum concavum DS4C10	KR230015
43	Prorocentrum concavum DS4F8	KR230017
44	Prorocentrum aff. foraminosum Pf7IMB-AB13	KT203866
45	Prorocentrum aff. foraminosum Pf16IMB-AB13	KT203869
46	Prorocentrum hoffmannianum VGO867	KT207472
47	Prorocentrum elegans LG01	KT275813
48	Prorocentrum sipadanense Om-P-sip-012	KT308152
49	Prorocentrum leve Dn152EHU	KT898186
50	Prorocentrum triestinum DI.D2	KX786250
51	Prorocentrum lima TIO180	KY010256
52	Prorocentrum concavum DS4E11	KY010262
53	Prorocentrum fukuyoi TIO309	KY010264
54	Prorocentrum koreanum TIO63	KY010265
55	Prorocentrum koreanum TIO153	KY010266
56	Prorocentrum caipirignum UFBA064	KY039500
57	Prorocentrum leve FRA77	MF479742
58	Prorocentrum leve FRA68	MF479743
59	Prorocentrum cf. foraminosum IFR12-183	MF784642
60	Prorocentrum cf. foraminosum IFR12-217	MF784643
61	Prorocentrum cf. foraminosum IFR15-260	MF784644
62	Prorocentrum cf. foraminosum IFR15-263	MF784645
63	Prorocentrum cf. foraminosum IFR15-049	MF784646
64	Prorocentrum cf. foraminosum IFR12-198	MF784647
65	Prorocentrum cf. tropicale IFR-PTR-01M	MG701853
66	Prorocentrum concavum IFR12-244	MG701854
67	Prorocentrum concavum IFR12-251	MG701855
68	Prorocentrum concavum BRM1	MH567255
69	Prorocentrum malayense BRM2	MH567255
70	Prorocentrum malayense A10UK3	MG600143
